# Supplementary material for: Inhibition of Abdominal Aortic Aneurysm Progression Through the CXCL12/CXCR4 Axis via MiR206‐3p Sponge
Source: J Cell Mol Med. 2025 Jan 8;29(1):e70328. doi: 10.1111/jcmm.70328 (PMC11710933; doi:10.1111/jcmm.70328)
Supplement: Supplementary file 1 — Appendix S1. [file JCMM-29-e70328-s001.zip]

Archive with 2 entries (2 files):
- jcmm70328-sup-0002-TableS1.docx
- jcmm70328-sup-0001-FiguresS1.docx
